# Supplementary material for: FLT3LG modulates the infiltration of immune cells and enhances the efficacy of anti-PD-1 therapy in lung adenocarcinoma
Source: BMC Cancer. 2025 May 6;25:831. doi: 10.1186/s12885-025-14220-x (PMC12057023; doi:10.1186/s12885-025-14220-x)
Supplement: Supplementary file 2 — Supplementary Material 2 [file 12885_2025_14220_MOESM2_ESM.xlsx]

## Sheet: Sheet1
No.	Age rage	Gender	Race	Tumor size	Grade	T stage	N stage	M stage	TNM stage	Pathological type	FLT3LG expression	PD-L1(TPS)
1	80~	female	Chinese	2.5*1.5*1	1	1c	0	0	T1cN0M0	LUAD	109.76	0
2	70~79	male	Chinese	3*2*2	2	1c	1	0	T1cN1M0	LUAD	107.38	0
3	40~49	female	Chinese	3.2*3*3	2	2a	1	0	T2aN1M0	LUAD	135.96	0
4	40~49	female	Chinese	0.9*0.8*0.6	1	1a	0	0	T1aN0M0	LUAD	381.19	30
5	60~69	male	Chinese	3.5*2.5*1.5	1	2a	0	0	T2aN0M0	LUAD	283.57	40
6	50~59	female	Chinese	3.5*3*2	3	3	1	0	T3N1M0	LUAD	369.29	20
7	60~69	male	Chinese	3*2.5*2	1	2	0	0	T2N0M0	LUAD	450.24	30
8	50~59	male	Chinese	2.5*1.8*1.5	2	2	1	0	T2N1M0	LUAD	124.05	0
9	50~59	female	Chinese	0.5*0.4	1	1a	0	0	T1aN0M0	LUAD	47.86	0
10	60~69	female	Chinese	1.5*1*0.8	1	1b	0	0	T1bN0M0	LUAD	140.71	0
11	50~59	female	Chinese	1.5*1.2*0.5	1	2	0	0	T2N0M0	LUAD	285.96	20
12	50~59	female	Chinese	1*0.5*0.5	1	1a	0	0	T1aN0M0	LUAD	93.1	0
13	50~59	female	Chinese	1.5*1*1	1	1b	0	0	T1bN0M0	LUAD	214.52	30
14	50~59	male	Chinese	1*1*1.5	2	1b	1	0	T1bN1M0	LUAD	57.38	0
15	60~69	male	Chinese	2.5*1.8*2	1	1c	0	0	T1cN0M0	LUAD	197.86	0
16	50~59	female	Chinese	3.5*2.5*3.5	2	2a	1	0	T2aN1M0	LUAD	35.96	0
17	60~69	female	Chinese	1.8*1.2*0.8	1	1b	0	0	T1bN0M0	LUAD	105	0
18	60~69	male	Chinese	2*1.5*1	1	1b	0	0	T1bN0M0	LUAD	338.33	20
19	50~59	female	Chinese	0.7*0.6*0.6	1	1a	0	0	T1aN0M0	LUAD	181.19	2
20	40~49	female	Chinese	1*0.6*0.5	1	1a	0	0	T1aN0M0	LUAD	205	20
21	60~69	female	Chinese	1*0.8*0.8	1	1a	0	0	T1aN0M0	LUAD	26.43	0
22	60~69	female	Chinese	2*1.5*1.5	1	1b	0	0	T1bN0M0	LUAD	133.57	0
23	60~69	male	Chinese	3.8*2.5*2	2	2	1	0	T2N1M0	LUAD	90.71	0
24	60~69	male	Chinese	1*0.8*0.5	1	1a	0	0	T1aN0M0	LUAD	64.52	0
25	50~59	male	Chinese	2.5*2.5	2	3	0	0	T3N0M0	LUAD	12.14	0
26	50~59	female	Chinese	1*1*0.8	1	1a	0	0	T1aN0M0	LUAD	69.29	0
27	60~69	male	Chinese	1.5*1*1	2	1b	1	0	T1bN1M0	LUAD	209.76	10
28	40~49	female	Chinese	0.8*0.6*0.5	1	1a	0	0	T1aN0M0	LUAD	55	0
29	50~59	female	Chinese	0.9*0.8*0.5	1	1a	0	0	T1aN0M0	LUAD	50.24	0
30	60~69	male	Chinese	4*3	2	3	0	0	T3N0M0	LUAD	174.05	10
31	60~69	male	Chinese	3.5*2*2.3	1	2a	0	0	T2aN0M0	LUAD	7.38	0
32	70~79	female	Chinese	0.8*1	1	1a	0	0	T1aN0M0	LUAD	109.76	10
33	60~69	female	Chinese	2*1*1.5	1	1b	1	0	T1bN1M0	LUAD	135.79	0
34	50~59	male	Chinese	1.2*1	1	1b	0	0	T1bN0M0	LUAD	224.05	20
35	70~79	male	Chinese	1*1.5*0.8	1	1b	0	0	T1N0M0	LUAD	52.62	10
36	50~59	female	Chinese	1*0.6*0.3	3	3	1	0	T3N1M0	LUAD	155	60
37	60~69	female	Chinese	2.5*1.8	3	4	1	0	T4N1M0	LUAD	474.05	50
To ensure the anonymity of the patients, we provided ages as age-ranges.
